# Supplementary material for: Data-driven climate-smart strategies for boosting crop yield and minimizing greenhouse gas emissions by optimizing cropping systems and fertilization practices
Source: PLoS One. 2026 Jun 23;21(6):e0352144. doi: 10.1371/journal.pone.0352144 (PMC13289891; doi:10.1371/journal.pone.0352144)
Supplement: S1 Data — (XLSX) [file pone.0352144.s001.xlsx]

## Sheet: Sheet1
	Soil organic carbon (SOC)
Cropping system	Treatment F1	Treatment F2	Treatment F3	Treatment F4
M	-55.6	100	200	350
WM	-85	50	150	300
WMM	-70	30	130	250
