# Supplementary material for: Data-driven climate-smart strategies for boosting crop yield and minimizing greenhouse gas emissions by optimizing cropping systems and fertilization practices
Source: PLoS One. 2026 Jun 23;21(6):e0352144. doi: 10.1371/journal.pone.0352144 (PMC13289891; doi:10.1371/journal.pone.0352144)
Supplement: S2 Data — (XLSX) [file pone.0352144.s002.xlsx]

## Sheet: Sheet1
	Nitrous oxide (N2O)
Cropping system	Treatment F1	Treatment F2	Treatment F3	Treatment F4
M	60	1000	2000	3000
WM	75	1000	2000	3500
WMM	80	600	1200	1800
