# Supplementary material for: Data-driven climate-smart strategies for boosting crop yield and minimizing greenhouse gas emissions by optimizing cropping systems and fertilization practices
Source: PLoS One. 2026 Jun 23;21(6):e0352144. doi: 10.1371/journal.pone.0352144 (PMC13289891; doi:10.1371/journal.pone.0352144)
Supplement: S3 Data — (XLSX) [file pone.0352144.s003.xlsx]

## Sheet: Sheet1
SGHG
Cropping system	Treatment F1	Treatment F2	Treatment F3	Treatment F4
M	0.14	0.46	1.9	4.5
WM	0.05	0.7	2.1	4
WMM	0.12	0.4	1.9	3.8
