# Supplementary material for: Data-driven climate-smart strategies for boosting crop yield and minimizing greenhouse gas emissions by optimizing cropping systems and fertilization practices
Source: PLoS One. 2026 Jun 23;21(6):e0352144. doi: 10.1371/journal.pone.0352144 (PMC13289891; doi:10.1371/journal.pone.0352144)
Supplement: S4 Data — (XLSX) [file pone.0352144.s004.xlsx]

## Sheet: Sheet1
	Climate resilience index
Cropping system	Treatment F1	Treatment F2	Treatment F3	Treatment F4
M	0.3	0.58	0.55	0.52
WM	0.28	0.65	0.57	0.54
WMM	0.29	0.54	0.53	0.54
